# Supplementary material for: Shallow-Water Hydrothermal Vents as Natural Accelerators of Bacterial Antibiotic Resistance in Marine Coastal Areas
Source: Microorganisms. 2022 Feb 21;10(2):479. doi: 10.3390/microorganisms10020479 (PMC8877554; doi:10.3390/microorganisms10020479)
Supplement: Supplementary file 1 [file microorganisms-10-00479-s001.zip]

Archive with 1 entries (1 files):
- microorganisms-1591602-supplementary.pdf
